# Supplementary material for: Variation in the effectiveness of insecticide treated nets against malaria and outdoor biting by vectors in Kilifi, Kenya
Source: Wellcome Open Res. 2018 Dec 3;2:22. Originally published 2017 Mar 30. [Version 4] doi: 10.12688/wellcomeopenres.11073.4 (PMC6281023; doi:10.12688/wellcomeopenres.11073.4)
Supplement: Supplementary file 1 [file wellcomeopenres-2-16305-s0000.tgz › 18558569-3d38-45a3-8242-82053b9c962c.xlsx]

## Sheet: Sheet1
Risk factors	crude OR	[95% Cl]		P value	aOR‡	[95% Cl]		P value
Geographical Area
5	1			<0.001	1			<0.001
6	0.78	0.65	0.93		1.14	0.82	1.59
8	0.49	0.36	0.66		0.73	0.45	1.18
9	0.67	0.4	1.14		0.8	0.42	1.5
10	0.72	0.61	0.85		0.91	0.67	1.24
11	1.06	0.87	1.3		2.1	1.42	3.11
12	0.65	0.26	1.66		0.35	0.05	2.56
13	0.31	0.25	0.39		0.48	0.33	0.71
14	0.76	0.6	0.98		0.95	0.65	1.37
15	0.55	0.461	0.67		0.83	0.6	1.15
16	0.72	0.599	0.86		1.05	0.76	1.43
17	0.42	0.203	0.88		0.99	0.24	4.17
18	0.92	0.598	1.41		0.94	0.45	1.99
19	0.45	0.372	0.56		0.6	0.42	0.87
20	0.49	0.394	0.61		0.74	0.5	1.1
ITN
Non-use	1				1			0.36
Use	0.68	0.64	0.73	<0.001	1.17	0.84	1.63
Geographical Area * ITN use
6	-	-	-	-	0.63	0.44	0.92	0.02
8	-	-	-	-	0.75	0.44	1.3
9	-	-	-	-	0.88	0.45	1.7
10	-	-	-	-	0.74	0.52	1.05
11	-	-	-	-	0.58	0.38	0.89
12	-	-	-	-	1.21	0.17	8.39
13	-	-	-	-	0.65	0.41	1.03
14	-	-	-	-	0.72	0.47	1.1
15	-	-	-	-	0.5	0.35	0.73
16	-	-	-	-	0.55	0.38	0.8
17	-	-	-	-	0.31	0.05	1.85
18	-	-	-	-	0.97	0.4	2.37
19	-	-	-	-	0.69	0.46	1.04
20	-	-	-	-	0.65	0.41	1.02
Year
2008	1			<0.001	1			<0.001
2009	0.71	0.64	0.79		0.7	0.62	0.78
2010	1.15	1.03	1.28		0.98	0.88	1.11
2011	0.95	0.85	1.07		0.86	0.76	0.97
2012	1.06	0.93	1.21		0.96	0.84	1.11
2013	1.51	1.34	1.71		1.33	1.17	1.51
2014	2.18	1.92	2.47		2.07	1.82	2.36
2015	2.6	2.31	2.92		2.25	1.99	2.55
2016	1.61	1.41	1.83		1.47	1.28	1.68
Age1	2.3	2.16	2.45	<0.001	2.02	1.79	2.28	<0.001
Age2	0.71	0.67	0.75	<0.001	0.7	0.64	0.76	<0.001
ITN use * Age1	-	-	-	-	1.16	1.01	1.32	0.035
ITN use * Age2	-	-	-	-	1.05	0.94	1.16	0.4
Season
Dry	1			0.92	1			0.007
Rainy	1	0.96	1.05		0.93	0.89	0.98
Age1 = ln(X) + 0.5367186718; Age2 = X^3 - 0.199856431; where: X = age in months/100
‡ areas with fewer than 35 observations were excluded from the logistic regression due to perfect prediction and/or collinearity.
