# Supplementary material for: Variation in the effectiveness of insecticide treated nets against malaria and outdoor biting by vectors in Kilifi, Kenya
Source: Wellcome Open Res. 2018 Dec 3;2:22. Originally published 2017 Mar 30. [Version 4] doi: 10.12688/wellcomeopenres.11073.4 (PMC6281023; doi:10.12688/wellcomeopenres.11073.4)
Supplement: Supplementary file 2 [file wellcomeopenres-2-16305-s0001.tgz › e7dfb579-0152-466f-9bb9-4a9ff66f0ad5.xlsx]

## Sheet: Sheet1
Area	Vectors	HLC			CDC-LT			Grand total	% of each vector
		Indoor	Outdoor	Total	Indoor	Outdoor	Total
5	Anopheles arabiensis	3	18	21	0	0	0	21	10.9375
	Anopheles coustani	0	6	6	0	0	0	6	3.125
	Anopheles funestus	84	63	147	0	0	0	147	76.5625
	Anopheles gambiae s.s.	2	2	4	0	0	0	4	2.08333
	Anopheles moucheti	0	1	1	0	0	0	1	0.520833
	Anopheles pretoriensis	0	12	12	0	0	0	12	6.25
	Anopheles squamifemur	0	1	1	0	0	0	1	0.520833
	Total	89	103	192	0	0	0	192
6	Anopheles arabiensis	1	4	5	0	0	0	5	8.33333
	Anopheles coustani	0	0	0	0	0	0	0	0
	Anopheles funestus	12	6	18	37	0	37	55	91.6667
	Anopheles gambiae s.s.	0	0	0	0	0	0	0	0
	Anopheles moucheti	0	0	0	0	0	0	0	0
	Anopheles pretoriensis	0	0	0	0	0	0	0	0
	Anopheles squamifemur	0	0	0	0	0	0	0	0
	Total	13	10	23	37	0	37	60
15	Anopheles arabiensis	0	0	0	0	0	0	0	0
	Anopheles coustani	0	0	0	0	0	0	0	0
	Anopheles funestus	1	4	5	0	0	0	5	100
	Anopheles gambiae s.s.	0	0	0	0	0	0	0	0
	Anopheles moucheti	0	0	0	0	0	0	0	0
	Anopheles pretoriensis	0	0	0	0	0	0	0	0
	Anopheles squamifemur	0	0	0	0	0	0	0	0
	Total	1	4	5	0	0	0	5
16	Anopheles arabiensis	0	0	0	0	0	0	0	0
	Anopheles coustani	0	0	0	0	0	0	0	0
	Anopheles funestus	0	0	0	1	5	6	6	100
	Anopheles gambiae s.s.	0	0	0	0	0	0	0	0
	Anopheles moucheti	0	0	0	0	0	0	0	0
	Anopheles pretoriensis	0	0	0	0	0	0	0	0
	Anopheles squamifemur	0	0	0	0	0	0	0	0
	Total	0	0	0	1	5	6	6
19	Anopheles arabiensis	1	22	23	0	15	15	38	36.1905
	Anopheles coustani	0	0	0	0	0	0	0	0
	Anopheles funestus	5	6	11	4	44	48	59	56.1905
	Anopheles gambiae s.s.	2	3	5	0	3	3	8	7.61905
	Anopheles moucheti	0	0	0	0	0	0	0	0
	Anopheles pretoriensis	0	0	0	0	0	0	0	0
	Anopheles squamifemur	0	0	0	0	0	0	0	0
	Total	8	31	39	4	62	66	105
20	Anopheles arabiensis	2	2	4	0	0	0	4	8.51064
	Anopheles coustani	0	0	0	0	0	0	0	0
	Anopheles funestus	4	1	5	4	30	34	39	82.9787
	Anopheles gambiae s.s.	2	2	4	0	0	0	4	8.51064
	Anopheles moucheti	0	0	0	0	0	0	0	0
	Anopheles pretoriensis	0	0	0	0	0	0	0	0
	Anopheles squamifemur	0	0	0	0	0	0	0	0
	Total	8	5	13	4	30	34	47
