# Supplementary material for: Variation in the effectiveness of insecticide treated nets against malaria and outdoor biting by vectors in Kilifi, Kenya
Source: Wellcome Open Res. 2018 Dec 3;2:22. Originally published 2017 Mar 30. [Version 4] doi: 10.12688/wellcomeopenres.11073.4 (PMC6281023; doi:10.12688/wellcomeopenres.11073.4)
Supplement: Supplementary file 3 [file wellcomeopenres-2-16305-s0002.tgz › a37457c7-7ecd-421f-b1c8-58431fc26ea0.xlsx]

## Sheet: Sheet1
Time of the night	Proportion of children <5 years asleep	Mosquitoes caught indoors	Mosquitoes caught outdoors	Weighted mean indoor biting rates by the proportion of children <5 years reporting to be asleep	Weighted mean outdoor biting rates by the proportion of children <5 years not yet asleep	Estimation of the fraction of human exposure which LLIN can realistically confer direct personal protection	Estimation of the fraction of human exposure which occurs outdoors
6pm-7pm	0.05	1	3	0.05	2.85	0.0172414	0.982759
7pm-8pm	0.26	1	0	0.26	0	1	0
8pm-9pm	0.74	0	0	0	0	NA	NA
9pm-10pm	0.97	0	0	0	0	NA	NA
10pm-11pm	1	1	0	1	0	1	0
11pm-12am	1	0	2	0	0	NA	NA
12am-1am	1	3	1	3	0	1	0
1am-2am	1	2	1	2	0	1	0
2am-3am	1	0	2	0	0	NA	NA
3am-4am	1	3	5	3	0	1	0
4am-5am	1	1	0	1	0	1	0
5am-6am	0.88	1	0	0.88	0	1	0
Total		13	14	11.19	2.85	0.797009	0.202991
