# Supplementary material for: Variation in the effectiveness of insecticide treated nets against malaria and outdoor biting by vectors in Kilifi, Kenya
Source: Wellcome Open Res. 2018 Dec 3;2:22. Originally published 2017 Mar 30. [Version 4] doi: 10.12688/wellcomeopenres.11073.4 (PMC6281023; doi:10.12688/wellcomeopenres.11073.4)
Supplement: Supplementary file 4 [file wellcomeopenres-2-16305-s0003.tgz]

Archive with 1 entries (1 files):
- 26b8b296-e2e0-471e-af9c-0a51c6a7d28c.xlsx
