# Supplementary material for: Variation in the effectiveness of insecticide treated nets against malaria and outdoor biting by vectors in Kilifi, Kenya
Source: Wellcome Open Res. 2018 Dec 3;2:22. Originally published 2017 Mar 30. [Version 4] doi: 10.12688/wellcomeopenres.11073.4 (PMC6281023; doi:10.12688/wellcomeopenres.11073.4)
Supplement: Supplementary file 4 [file wellcomeopenres-2-16305-s0003.tgz › 26b8b296-e2e0-471e-af9c-0a51c6a7d28c.xlsx]

## Sheet: Sheet1
Time of the night	Proportion of children <5 years asleep	Mosquitoes caught indoors	Mosquitoes caught outdoors	Weighted mean indoor biting rates by the proportion of children <5 years reporting to be asleep	Weighted mean outdoor biting rates by the proportion of children <5 years not yet asleep	Estimation of the fraction of human exposure which LLIN can realistically confer direct personal protection	Estimation of the fraction of human exposure which occurs outdoors
6pm-7pm	0.07	1	3	0.07	2.79	0.0244755	0.975524
7pm-8pm	0.35	2	6	0.7	3.9	0.152174	0.847826
8pm-9pm	0.72	3	7	2.16	1.96	0.524272	0.475728
9pm-10pm	0.97	5	9	4.85	0.27	0.947266	0.0527344
10pm-11pm	1	3	12	3	0	1	0
11pm-12am	1	8	18	8	0	1	0
12am-1am	1	6	14	6	0	1	0
1am-2am	1	6	19	6	0	1	0
2am-3am	1	11	10	11	0	1	0
3am-4am	1	19	13	19	0	1	0
4am-5am	1	28	14	28	0	1	0
5am-6am	0.97	13	11	12.61	0.33	0.974498	0.0255023
Total		105	136	101.39	9.25	0.916396	0.0836045
