# Supplementary material for: Variation in the effectiveness of insecticide treated nets against malaria and outdoor biting by vectors in Kilifi, Kenya
Source: Wellcome Open Res. 2018 Dec 3;2:22. Originally published 2017 Mar 30. [Version 4] doi: 10.12688/wellcomeopenres.11073.4 (PMC6281023; doi:10.12688/wellcomeopenres.11073.4)
Supplement: Supplementary file 5 [file wellcomeopenres-2-16305-s0004.tgz]

Archive with 1 entries (1 files):
- 05ff95ba-22e1-47d1-ae2f-15ac3c1b7e93.xlsx
