# Supplementary material for: Variation in the effectiveness of insecticide treated nets against malaria and outdoor biting by vectors in Kilifi, Kenya
Source: Wellcome Open Res. 2018 Dec 3;2:22. Originally published 2017 Mar 30. [Version 4] doi: 10.12688/wellcomeopenres.11073.4 (PMC6281023; doi:10.12688/wellcomeopenres.11073.4)
Supplement: Supplementary file 5 [file wellcomeopenres-2-16305-s0004.tgz › 05ff95ba-22e1-47d1-ae2f-15ac3c1b7e93.xlsx]

## Sheet: Sheet1
Time of the night	Proportion of children 6-14 years asleep	Mosquitoes caught indoors	Mosquitoes caught outdoors	Weighted mean indoor biting rates by the proportion of children 6-14 years reporting to be asleep	Weighted mean outdoor biting rates by the proportion of children 6-14 years not yet asleep	estimation of the fraction of human exposure which a LLIN can realistically confer direct personal protection	estimation of the fraction of human exposure which occurs outdoors
6pm-7pm	0.01	2	6	0.02	5.94	0	1
7pm-8pm	0.07	3	6	0.21	5.58	0.04	0.96
8pm-9pm	0.45	3	7	1.35	3.85	0.26	0.74
9pm-10pm	0.9	5	9	4.5	0.9	0.83	0.17
10pm-11pm	0.98	4	12	3.92	0.24	0.94	0.06
11pm-12am	1	8	20	8	0	1	0
12am-1am	1	9	15	9	0	1	0
1am-2am	1	8	20	8	0	1	0
2am-3am	1	11	12	11	0	1	0
3am-4am	1	22	18	22	0	1	0
4am-5am	0.98	29	14	28.42	0.28	0.99	0.01
5am-6am	0.79	14	11	11.06	2.31	0.83	0.17
Total		118	150	107.48	19.1	0.85	0.15
